# Supplementary material for: Active RNAP pre-initiation sites are highly mutated by cytidine deaminases in yeast, with AID targeting small RNA genes
Source: eLife. 2014 Sep 19;3:e03553. doi: 10.7554/eLife.03553 (PMC4359381; doi:10.7554/eLife.03553)
Supplement: Supplementary file 4. — Scripts used for data analyses. DOI: http://dx.doi.org/10.7554/eLife.03553.024 [file elife03553s004.zip]

Archive with 14 entries (11 files):
- Supplementary-file-4/
- Supplementary-file-4/.DS_Store
- __MACOSX/
- __MACOSX/Supplementary-file-4/
- __MACOSX/Supplementary-file-4/._.DS_Store
- Supplementary-file-4/A3A_A3B_haploid_mutation_data.txt
- Supplementary-file-4/Analysis_scripts.txt
- __MACOSX/Supplementary-file-4/._Analysis_scripts.txt
- Supplementary-file-4/yeast.GATK.alignment.pipeline.sh
- __MACOSX/Supplementary-file-4/._yeast.GATK.alignment.pipeline.sh
- Supplementary-file-4/yeast_filtering.sh
- __MACOSX/Supplementary-file-4/._yeast_filtering.sh
- Supplementary-file-4/yeast_somatic_sniper.sh
- __MACOSX/Supplementary-file-4/._yeast_somatic_sniper.sh
