# Supplementary material for: Active RNAP pre-initiation sites are highly mutated by cytidine deaminases in yeast, with AID targeting small RNA genes
Source: eLife. 2014 Sep 19;3:e03553. doi: 10.7554/eLife.03553 (PMC4359381; doi:10.7554/eLife.03553)
Supplement: Supplementary file 4. — Scripts used for data analyses. DOI: http://dx.doi.org/10.7554/eLife.03553.024 [file elife03553s004.zip › Supplementary-file-4/A3A_A3B_haploid_mutation_data.txt]

seqnames	start	end	width	strand	apobec	sample	ref_base
chrI	68027	68027	1	-	A3B	SD0135a	G
chrI	71626	71626	1	+	A3A	SD0125a	C
chrI	89760	89760	1	+	A3B	SD0138a	C
chrI	98897	98897	1	-	A3A	SD0132a	G
chrI	108596	108596	1	-	A3B	SD0135a	G
chrI	113539	113539	1	-	A3A	SD0132a	G
chrI	139194	139194	1	+	A3B	SD0137a	C
chrI	139968	139968	1	-	A3A	SD0132a	G
chrI	141534	141534	1	-	A3A	SD0132a	G
chrI	147850	147850	1	-	A3A	SD0129a	G
chrI	156270	156270	1	-	A3B	SD0139a	G
chrI	169272	169272	1	-	A3A	SD0126a	G
chrI	171742	171742	1	+	A3B	SD0156a	C
chrI	171898	171898	1	-	A3B	SD0139a	G
chrI	178679	178679	1	+	A3A	SD0128a	C
chrI	181244	181244	1	+	A3B	SD0135a	C
chrI	181381	181381	1	+	A3A	SD0128a	C
chrI	183718	183718	1	+	A3A	SD0128a	C
chrI	201022	201022	1	+	A3B	SD0139a	C
chrI	222301	222301	1	+	A3A	SD0128a	C
chrII	88838	88838	1	+	A3A	SD0126a	C
chrII	95231	95231	1	+	A3A	SD0128a	C
chrII	121226	121226	1	+	A3A	SD0132a	C
chrII	129159	129159	1	+	A3B	SD0140a	C
chrII	180266	180266	1	-	A3B	SD0137a	G
chrII	181279	181279	1	+	A3A	SD0124a	C
chrII	197662	197662	1	-	A3B	SD0139a	G
chrII	214502	214502	1	-	A3B	SD0135a	G
chrII	235221	235221	1	-	A3A	SD0123a	G
chrII	235904	235904	1	+	A3B	SD0136a	C
chrII	235905	235905	1	-	A3B	SD0139a	G
chrII	235946	235946	1	-	A3A	SD0127a	G
chrII	238587	238587	1	+	A3A	SD0130a	C
chrII	242617	242617	1	-	A3A	SD0128a	G
chrII	244669	244669	1	-	A3B	SD0136a	G
chrII	251421	251421	1	+	A3A	SD0130a	C
chrII	266291	266291	1	-	A3B	SD0139a	G
chrII	266422	266422	1	-	A3A	SD0123a	G
chrII	271462	271462	1	+	A3B	SD0139a	C
chrII	278917	278917	1	+	A3B	SD0135a	C
chrII	288656	288656	1	+	A3A	SD0123a	C
chrII	295799	295799	1	+	A3A	SD0131a	C
chrII	299060	299060	1	-	A3B	SD0135a	G
chrII	300103	300103	1	+	A3A	SD0124a	C
chrII	300147	300147	1	+	A3B	SD0140a	C
chrII	306237	306237	1	-	A3A	SD0128a	G
chrII	317730	317730	1	-	A3A	SD0128a	G
chrII	322114	322114	1	-	A3B	SD0139a	G
chrII	329447	329447	1	+	A3B	SD0138a	C
chrII	329634	329634	1	+	A3A	SD0123a	C
chrII	330380	330380	1	+	A3A	SD0131a	C
chrII	331741	331741	1	-	A3B	SD0138a	G
chrII	347581	347581	1	-	A3B	SD0141a	G
chrII	347622	347622	1	+	A3B	SD0137a	C
chrII	347658	347658	1	+	A3B	SD0136a	C
chrII	347685	347685	1	+	A3B	SD0137a	C
chrII	391636	391636	1	-	A3A	SD0127a	G
chrII	396079	396079	1	-	A3B	SD0140a	G
chrII	411019	411019	1	+	A3B	SD0135a	C
chrII	415326	415326	1	+	A3B	SD0137a	C
chrII	418410	418410	1	+	A3A	SD0130a	C
chrII	425340	425340	1	+	A3A	SD0127a	C
chrII	434948	434948	1	+	A3A	SD0126a	C
chrII	449352	449352	1	+	A3A	SD0132a	C
chrII	454854	454854	1	+	A3B	SD0140a	C
chrII	458717	458717	1	+	A3B	SD0140a	C
chrII	477520	477520	1	+	A3B	SD0135a	C
chrII	477528	477528	1	+	A3A	SD0132a	C
chrII	477605	477605	1	+	A3B	SD0135a	C
chrII	490525	490525	1	+	A3B	SD0138a	C
chrII	490539	490539	1	+	A3B	SD0156a	C
chrII	509726	509726	1	+	A3B	SD0135a	C
chrII	513408	513408	1	+	A3B	SD0141a	C
chrII	514236	514236	1	+	A3A	SD0124a	C
chrII	530138	530138	1	-	A3B	SD0137a	G
chrII	551084	551084	1	+	A3A	SD0128a	C
chrII	554486	554486	1	-	A3A	SD0124a	G
chrII	555309	555309	1	+	A3A	SD0130a	C
chrII	556253	556253	1	-	A3B	SD0138a	G
chrII	558817	558817	1	-	A3A	SD0126a	G
chrII	559930	559930	1	+	A3A	SD0124a	C
chrII	561322	561322	1	-	A3B	SD0137a	G
chrII	564849	564849	1	-	A3A	SD0124a	G
chrII	571279	571279	1	-	A3A	SD0132a	G
chrII	575747	575747	1	+	A3B	SD0139a	C
chrII	581528	581528	1	+	A3A	SD0129a	C
chrII	593170	593170	1	-	A3B	SD0134a	G
chrII	596169	596169	1	-	A3A	SD0123a	G
chrII	602223	602223	1	-	A3A	SD0129a	G
chrII	605041	605041	1	-	A3B	SD0135a	G
chrII	615032	615032	1	-	A3B	SD0135a	G
chrII	615343	615343	1	-	A3A	SD0129a	G
chrII	616172	616172	1	-	A3B	SD0135a	G
chrII	621226	621226	1	-	A3A	SD0124a	G
chrII	624484	624484	1	+	A3B	SD0137a	C
chrII	636270	636270	1	+	A3A	SD0132a	C
chrII	642529	642529	1	+	A3B	SD0134a	C
chrII	643032	643032	1	-	A3A	SD0132a	G
chrII	649700	649700	1	+	A3A	SD0129a	C
chrII	670886	670886	1	+	A3A	SD0130a	C
chrII	680961	680961	1	+	A3A	SD0123a	C
chrII	681925	681925	1	+	A3B	SD0137a	C
chrII	730211	730211	1	+	A3A	SD0132a	C
chrII	736104	736104	1	-	A3A	SD0128a	G
chrII	738399	738399	1	-	A3B	SD0135a	G
chrII	740825	740825	1	-	A3A	SD0128a	G
chrII	742390	742390	1	+	A3A	SD0129a	C
chrII	767465	767465	1	+	A3B	SD0137a	C
chrII	784691	784691	1	-	A3A	SD0127a	G
chrII	785894	785894	1	+	A3A	SD0132a	C
chrII	799713	799713	1	-	A3A	SD0129a	G
chrII	807090	807090	1	+	A3B	SD0138a	C
chrIII	58756	58756	1	-	A3B	SD0135a	G
chrIII	58846	58846	1	-	A3A	SD0130a	G
chrIII	68894	68894	1	-	A3B	SD0156a	G
chrIII	105678	105678	1	-	A3A	SD0128a	G
chrIII	128010	128010	1	-	A3B	SD0156a	G
chrIII	137702	137702	1	+	A3B	SD0135a	C
chrIII	156231	156231	1	+	A3B	SD0138a	C
chrIII	157137	157137	1	-	A3A	SD0132a	G
chrIII	158856	158856	1	+	A3B	SD0135a	C
chrIII	163328	163328	1	-	A3B	SD0156a	G
chrIII	168344	168344	1	-	A3A	SD0127a	G
chrIII	172540	172540	1	-	A3A	SD0132a	G
chrIII	186279	186279	1	-	A3A	SD0132a	G
chrIII	197262	197262	1	-	A3A	SD0131a	G
chrIII	223300	223300	1	-	A3A	SD0130a	G
chrIII	229137	229137	1	-	A3A	SD0128a	G
chrIII	239697	239697	1	+	A3A	SD0131a	C
chrIII	258113	258113	1	+	A3A	SD0129a	C
chrIII	258495	258495	1	+	A3A	SD0132a	C
chrIII	270429	270429	1	+	A3B	SD0137a	C
chrIII	274278	274278	1	-	A3B	SD0156a	G
chrIII	315969	315969	1	-	A3B	SD0133a	G
chrIV	73348	73348	1	+	A3A	SD0132a	C
chrIV	83878	83878	1	+	A3A	SD0123a	C
chrIV	95424	95424	1	-	A3A	SD0124a	G
chrIV	99517	99517	1	+	A3A	SD0132a	C
chrIV	111717	111717	1	-	A3A	SD0131a	G
chrIV	116159	116159	1	-	A3B	SD0137a	G
chrIV	130548	130548	1	-	A3A	SD0130a	G
chrIV	134977	134977	1	+	A3A	SD0132a	C
chrIV	135083	135083	1	-	A3B	SD0139a	G
chrIV	179675	179675	1	-	A3B	SD0135a	G
chrIV	180823	180823	1	-	A3A	SD0132a	G
chrIV	199930	199930	1	-	A3B	SD0139a	G
chrIV	204160	204160	1	-	A3B	SD0139a	G
chrIV	211949	211949	1	-	A3B	SD0140a	G
chrIV	214247	214247	1	+	A3A	SD0123a	C
chrIV	217223	217223	1	+	A3A	SD0123a	C
chrIV	219303	219303	1	+	A3A	SD0123a	C
chrIV	221903	221903	1	-	A3B	SD0139a	G
chrIV	221904	221904	1	-	A3B	SD0133a	G
chrIV	232368	232368	1	-	A3A	SD0129a	G
chrIV	239848	239848	1	+	A3A	SD0126a	C
chrIV	265148	265148	1	+	A3B	SD0139a	C
chrIV	269794	269794	1	-	A3B	SD0134a	G
chrIV	306788	306788	1	-	A3B	SD0141a	G
chrIV	310230	310230	1	-	A3B	SD0139a	G
chrIV	320329	320329	1	+	A3A	SD0130a	C
chrIV	350235	350235	1	+	A3A	SD0128a	C
chrIV	369163	369163	1	-	A3B	SD0139a	G
chrIV	371785	371785	1	+	A3B	SD0139a	C
chrIV	409060	409060	1	-	A3B	SD0156a	G
chrIV	411141	411141	1	+	A3B	SD0137a	C
chrIV	423775	423775	1	+	A3A	SD0130a	C
chrIV	425246	425246	1	-	A3A	SD0124a	G
chrIV	428744	428744	1	-	A3A	SD0123a	G
chrIV	432286	432286	1	-	A3B	SD0137a	G
chrIV	434286	434286	1	-	A3B	SD0136a	G
chrIV	448117	448117	1	-	A3B	SD0140a	G
chrIV	461469	461469	1	-	A3B	SD0139a	G
chrIV	462848	462848	1	+	A3B	SD0139a	C
chrIV	465548	465548	1	+	A3B	SD0134a	C
chrIV	488792	488792	1	-	A3B	SD0137a	G
chrIV	496733	496733	1	+	A3A	SD0128a	C
chrIV	498128	498128	1	+	A3A	SD0130a	C
chrIV	516604	516604	1	+	A3A	SD0127a	C
chrIV	522427	522427	1	+	A3B	SD0156a	C
chrIV	543595	543595	1	-	A3A	SD0129a	G
chrIV	545187	545187	1	-	A3A	SD0123a	G
chrIV	551898	551898	1	-	A3B	SD0156a	G
chrIV	557227	557227	1	-	A3A	SD0124a	G
chrIV	557331	557331	1	+	A3B	SD0138a	C
chrIV	566143	566143	1	+	A3A	SD0132a	C
chrIV	568946	568946	1	+	A3A	SD0127a	C
chrIV	579375	579375	1	+	A3A	SD0132a	C
chrIV	615740	615740	1	+	A3B	SD0137a	C
chrIV	619925	619925	1	+	A3B	SD0156a	C
chrIV	619981	619981	1	-	A3B	SD0135a	G
chrIV	620053	620053	1	-	A3B	SD0139a	G
chrIV	621865	621865	1	+	A3B	SD0141a	C
chrIV	665404	665404	1	-	A3A	SD0129a	G
chrIV	690401	690401	1	-	A3B	SD0134a	G
chrIV	697733	697733	1	-	A3A	SD0124a	G
chrIV	699057	699057	1	+	A3B	SD0141a	C
chrIV	707851	707851	1	+	A3B	SD0137a	C
chrIV	720531	720531	1	+	A3A	SD0127a	C
chrIV	721568	721568	1	-	A3A	SD0124a	G
chrIV	727655	727655	1	-	A3B	SD0136a	G
chrIV	734645	734645	1	+	A3A	SD0123a	C
chrIV	741696	741696	1	-	A3B	SD0140a	G
chrIV	750946	750946	1	-	A3B	SD0133a	G
chrIV	765343	765343	1	-	A3B	SD0141a	G
chrIV	769076	769076	1	-	A3B	SD0139a	G
chrIV	769094	769094	1	-	A3A	SD0123a	G
chrIV	769678	769678	1	-	A3A	SD0132a	G
chrIV	789268	789268	1	+	A3B	SD0139a	C
chrIV	789381	789381	1	-	A3A	SD0127a	G
chrIV	793380	793380	1	-	A3B	SD0137a	G
chrIV	793864	793864	1	-	A3A	SD0123a	G
chrIV	800603	800603	1	-	A3A	SD0128a	G
chrIV	844977	844977	1	+	A3B	SD0134a	C
chrIV	856701	856701	1	-	A3B	SD0135a	G
chrIV	860026	860026	1	-	A3B	SD0139a	G
chrIV	863482	863482	1	-	A3A	SD0124a	G
chrIV	898032	898032	1	-	A3A	SD0132a	G
chrIV	911155	911155	1	-	A3A	SD0127a	G
chrIV	915413	915413	1	+	A3B	SD0138a	C
chrIV	916184	916184	1	+	A3A	SD0123a	C
chrIV	928759	928759	1	+	A3B	SD0156a	C
chrIV	939530	939530	1	-	A3B	SD0135a	G
chrIV	946314	946314	1	+	A3A	SD0123a	C
chrIV	973849	973849	1	-	A3A	SD0127a	G
chrIV	975106	975106	1	+	A3B	SD0135a	C
chrIV	975682	975682	1	-	A3A	SD0127a	G
chrIV	977070	977070	1	+	A3B	SD0136a	C
chrIV	980901	980901	1	+	A3A	SD0131a	C
chrIV	980986	980986	1	-	A3B	SD0138a	G
chrIV	1006316	1006316	1	+	A3A	SD0128a	C
chrIV	1011588	1011588	1	+	A3A	SD0132a	C
chrIV	1013412	1013412	1	-	A3B	SD0135a	G
chrIV	1017211	1017211	1	-	A3A	SD0128a	G
chrIV	1022367	1022367	1	+	A3B	SD0135a	C
chrIV	1024291	1024291	1	+	A3B	SD0137a	C
chrIV	1024567	1024567	1	+	A3B	SD0156a	C
chrIV	1056352	1056352	1	-	A3B	SD0139a	G
chrIV	1083475	1083475	1	+	A3A	SD0132a	C
chrIV	1088883	1088883	1	-	A3A	SD0126a	G
chrIV	1095428	1095428	1	+	A3B	SD0135a	C
chrIV	1110356	1110356	1	-	A3A	SD0126a	G
chrIV	1145695	1145695	1	-	A3A	SD0131a	G
chrIV	1152514	1152514	1	-	A3A	SD0125a	G
chrIV	1153822	1153822	1	-	A3B	SD0135a	G
chrIV	1156055	1156055	1	+	A3B	SD0156a	C
chrIV	1158706	1158706	1	+	A3A	SD0128a	C
chrIV	1174277	1174277	1	-	A3A	SD0132a	G
chrIV	1183201	1183201	1	-	A3B	SD0156a	G
chrIV	1194521	1194521	1	+	A3A	SD0132a	C
chrIV	1201779	1201779	1	-	A3B	SD0156a	G
chrIV	1206680	1206680	1	-	A3B	SD0138a	G
chrIV	1224068	1224068	1	-	A3B	SD0136a	G
chrIV	1230228	1230228	1	+	A3A	SD0127a	C
chrIV	1236416	1236416	1	+	A3B	SD0135a	C
chrIV	1239889	1239889	1	-	A3A	SD0131a	G
chrIV	1246045	1246045	1	+	A3A	SD0125a	C
chrIV	1249809	1249809	1	+	A3B	SD0133a	C
chrIV	1253265	1253265	1	+	A3B	SD0136a	C
chrIV	1257046	1257046	1	-	A3B	SD0137a	G
chrIV	1263156	1263156	1	-	A3B	SD0138a	G
chrIV	1266474	1266474	1	-	A3B	SD0137a	G
chrIV	1269932	1269932	1	+	A3A	SD0128a	C
chrIV	1276287	1276287	1	+	A3B	SD0135a	C
chrIV	1280062	1280062	1	-	A3B	SD0134a	G
chrIV	1292583	1292583	1	-	A3B	SD0135a	G
chrIV	1331537	1331537	1	-	A3A	SD0130a	G
chrIV	1334522	1334522	1	+	A3B	SD0133a	C
chrIV	1338238	1338238	1	-	A3A	SD0132a	G
chrIV	1339776	1339776	1	+	A3A	SD0132a	C
chrIV	1342367	1342367	1	+	A3A	SD0130a	C
chrIV	1346194	1346194	1	+	A3B	SD0156a	C
chrIV	1349462	1349462	1	-	A3A	SD0132a	G
chrIV	1389920	1389920	1	+	A3B	SD0141a	C
chrIV	1396227	1396227	1	-	A3B	SD0133a	G
chrIV	1401263	1401263	1	-	A3B	SD0156a	G
chrIV	1437857	1437857	1	-	A3A	SD0126a	G
chrIV	1465006	1465006	1	+	A3A	SD0123a	C
chrIV	1466103	1466103	1	+	A3A	SD0130a	C
chrIV	1482858	1482858	1	+	A3A	SD0123a	C
chrIV	1486199	1486199	1	+	A3A	SD0132a	C
chrIV	1489907	1489907	1	-	A3A	SD0123a	G
chrIV	1499672	1499672	1	-	A3A	SD0129a	G
chrIV	1509869	1509869	1	+	A3B	SD0141a	C
chrIV	1523662	1523662	1	-	A3B	SD0134a	G
chrIX	68647	68647	1	+	A3A	SD0132a	C
chrIX	98117	98117	1	+	A3B	SD0135a	C
chrIX	98201	98201	1	-	A3B	SD0140a	G
chrIX	110505	110505	1	+	A3A	SD0123a	C
chrIX	115448	115448	1	+	A3B	SD0138a	C
chrIX	142770	142770	1	-	A3B	SD0139a	G
chrIX	142832	142832	1	+	A3B	SD0137a	C
chrIX	145717	145717	1	-	A3A	SD0130a	G
chrIX	155890	155890	1	-	A3A	SD0132a	G
chrIX	156584	156584	1	-	A3A	SD0128a	G
chrIX	160632	160632	1	+	A3B	SD0138a	C
chrIX	164883	164883	1	-	A3B	SD0141a	G
chrIX	166345	166345	1	-	A3A	SD0123a	G
chrIX	169440	169440	1	-	A3B	SD0138a	G
chrIX	182434	182434	1	+	A3A	SD0124a	C
chrIX	198171	198171	1	-	A3A	SD0132a	G
chrIX	198900	198900	1	+	A3A	SD0124a	C
chrIX	215918	215918	1	+	A3A	SD0132a	C
chrIX	238767	238767	1	+	A3B	SD0141a	C
chrIX	261810	261810	1	+	A3B	SD0141a	C
chrIX	271521	271521	1	-	A3A	SD0130a	G
chrIX	274984	274984	1	+	A3A	SD0128a	C
chrIX	280584	280584	1	-	A3A	SD0131a	G
chrIX	292756	292756	1	-	A3B	SD0137a	G
chrIX	325795	325795	1	+	A3A	SD0130a	C
chrIX	326011	326011	1	+	A3A	SD0132a	C
chrIX	336385	336385	1	-	A3B	SD0141a	G
chrIX	345643	345643	1	+	A3A	SD0123a	C
chrIX	353619	353619	1	-	A3B	SD0138a	G
chrIX	370439	370439	1	+	A3B	SD0137a	C
chrIX	370444	370444	1	+	A3A	SD0132a	C
chrIX	370452	370452	1	+	A3A	SD0126a	C
chrIX	370484	370484	1	+	A3B	SD0139a	C
chrIX	374377	374377	1	+	A3B	SD0139a	C
chrIX	395670	395670	1	-	A3B	SD0133a	G
chrIX	399253	399253	1	-	A3A	SD0128a	G
chrIX	421623	421623	1	-	A3B	SD0141a	G
chrVI	54851	54851	1	-	A3A	SD0127a	G
chrVI	74563	74563	1	+	A3A	SD0132a	C
chrVI	75038	75038	1	-	A3A	SD0130a	G
chrVI	75131	75131	1	+	A3B	SD0137a	C
chrVI	93876	93876	1	-	A3A	SD0126a	G
chrVI	111351	111351	1	-	A3A	SD0128a	G
chrVI	115473	115473	1	-	A3A	SD0124a	G
chrVI	125911	125911	1	+	A3B	SD0139a	C
chrVI	126223	126223	1	+	A3A	SD0124a	C
chrVI	132001	132001	1	+	A3B	SD0135a	C
chrVI	137885	137885	1	-	A3A	SD0131a	G
chrVI	157929	157929	1	-	A3B	SD0138a	G
chrVI	157957	157957	1	-	A3B	SD0138a	G
chrVI	157961	157961	1	-	A3B	SD0138a	G
chrVI	163175	163175	1	+	A3B	SD0135a	C
chrVI	181393	181393	1	-	A3B	SD0141a	G
chrVI	188014	188014	1	-	A3B	SD0135a	G
chrVI	193985	193985	1	+	A3A	SD0123a	C
chrVI	194584	194584	1	-	A3A	SD0124a	G
chrVI	204926	204926	1	-	A3B	SD0156a	G
chrVI	209686	209686	1	+	A3A	SD0123a	C
chrVI	213224	213224	1	+	A3B	SD0141a	C
chrVI	217050	217050	1	+	A3B	SD0141a	C
chrVI	226017	226017	1	-	A3A	SD0132a	G
chrVI	227725	227725	1	+	A3B	SD0141a	C
chrVI	235180	235180	1	+	A3B	SD0135a	C
chrVI	238253	238253	1	+	A3A	SD0132a	C
chrVI	245206	245206	1	+	A3A	SD0132a	C
chrVI	256895	256895	1	+	A3B	SD0136a	C
chrVI	260685	260685	1	+	A3A	SD0132a	C
chrVII	52351	52351	1	-	A3B	SD0139a	G
chrVII	57333	57333	1	-	A3A	SD0127a	G
chrVII	67259	67259	1	+	A3A	SD0128a	C
chrVII	67514	67514	1	+	A3A	SD0129a	C
chrVII	80012	80012	1	-	A3B	SD0137a	G
chrVII	80396	80396	1	+	A3A	SD0128a	C
chrVII	95539	95539	1	-	A3A	SD0124a	G
chrVII	95735	95735	1	+	A3B	SD0135a	C
chrVII	107402	107402	1	-	A3B	SD0156a	G
chrVII	109055	109055	1	-	A3B	SD0139a	G
chrVII	110637	110637	1	-	A3B	SD0139a	G
chrVII	110642	110642	1	-	A3A	SD0127a	G
chrVII	154486	154486	1	-	A3A	SD0128a	G
chrVII	156776	156776	1	+	A3B	SD0138a	C
chrVII	178995	178995	1	+	A3B	SD0135a	C
chrVII	197947	197947	1	+	A3B	SD0156a	C
chrVII	213932	213932	1	+	A3B	SD0135a	C
chrVII	237493	237493	1	-	A3B	SD0141a	G
chrVII	240484	240484	1	+	A3B	SD0156a	C
chrVII	241603	241603	1	-	A3B	SD0135a	G
chrVII	245378	245378	1	+	A3B	SD0137a	C
chrVII	245725	245725	1	+	A3A	SD0128a	C
chrVII	259731	259731	1	-	A3A	SD0126a	G
chrVII	274239	274239	1	-	A3B	SD0141a	G
chrVII	287428	287428	1	-	A3B	SD0135a	G
chrVII	294936	294936	1	+	A3B	SD0136a	C
chrVII	303416	303416	1	+	A3A	SD0126a	C
chrVII	319835	319835	1	+	A3A	SD0132a	C
chrVII	319887	319887	1	+	A3A	SD0132a	C
chrVII	322085	322085	1	-	A3B	SD0137a	G
chrVII	324788	324788	1	+	A3B	SD0140a	C
chrVII	337545	337545	1	+	A3B	SD0136a	C
chrVII	340564	340564	1	-	A3B	SD0134a	G
chrVII	352373	352373	1	-	A3A	SD0131a	G
chrVII	354116	354116	1	+	A3B	SD0156a	C
chrVII	364563	364563	1	-	A3A	SD0126a	G
chrVII	374920	374920	1	+	A3B	SD0138a	C
chrVII	379614	379614	1	-	A3A	SD0124a	G
chrVII	390862	390862	1	+	A3A	SD0123a	C
chrVII	398259	398259	1	+	A3B	SD0136a	C
chrVII	412362	412362	1	-	A3B	SD0137a	G
chrVII	412540	412540	1	-	A3A	SD0127a	G
chrVII	423195	423195	1	+	A3B	SD0134a	C
chrVII	430435	430435	1	+	A3A	SD0128a	C
chrVII	436841	436841	1	-	A3A	SD0127a	G
chrVII	438356	438356	1	+	A3A	SD0123a	C
chrVII	440795	440795	1	-	A3A	SD0129a	G
chrVII	443125	443125	1	+	A3B	SD0156a	C
chrVII	459635	459635	1	-	A3A	SD0132a	G
chrVII	462320	462320	1	-	A3B	SD0138a	G
chrVII	472713	472713	1	+	A3B	SD0156a	C
chrVII	481896	481896	1	-	A3B	SD0139a	G
chrVII	482965	482965	1	-	A3A	SD0124a	G
chrVII	496001	496001	1	-	A3B	SD0134a	G
chrVII	506787	506787	1	-	A3A	SD0123a	G
chrVII	525126	525126	1	+	A3A	SD0124a	C
chrVII	528457	528457	1	-	A3B	SD0139a	G
chrVII	544601	544601	1	-	A3B	SD0139a	G
chrVII	546692	546692	1	+	A3A	SD0132a	C
chrVII	555728	555728	1	+	A3B	SD0139a	C
chrVII	560503	560503	1	-	A3A	SD0131a	G
chrVII	575159	575159	1	+	A3B	SD0138a	C
chrVII	584021	584021	1	+	A3B	SD0156a	C
chrVII	592954	592954	1	+	A3A	SD0126a	C
chrVII	596449	596449	1	-	A3A	SD0132a	G
chrVII	599340	599340	1	+	A3B	SD0135a	C
chrVII	610427	610427	1	+	A3A	SD0128a	C
chrVII	625277	625277	1	-	A3A	SD0128a	G
chrVII	632328	632328	1	+	A3A	SD0123a	C
chrVII	634204	634204	1	-	A3B	SD0156a	G
chrVII	647951	647951	1	-	A3B	SD0139a	G
chrVII	648974	648974	1	-	A3A	SD0132a	G
chrVII	670299	670299	1	-	A3A	SD0127a	G
chrVII	679187	679187	1	-	A3A	SD0127a	G
chrVII	686275	686275	1	-	A3B	SD0135a	G
chrVII	700046	700046	1	-	A3A	SD0130a	G
chrVII	700970	700970	1	-	A3B	SD0141a	G
chrVII	704763	704763	1	+	A3B	SD0156a	C
chrVII	706869	706869	1	-	A3A	SD0127a	G
chrVII	718808	718808	1	+	A3B	SD0156a	C
chrVII	726925	726925	1	-	A3B	SD0140a	G
chrVII	739868	739868	1	+	A3A	SD0128a	C
chrVII	747438	747438	1	+	A3A	SD0124a	C
chrVII	756560	756560	1	+	A3B	SD0138a	C
chrVII	779686	779686	1	+	A3A	SD0127a	C
chrVII	785388	785388	1	-	A3A	SD0132a	G
chrVII	786395	786395	1	+	A3B	SD0135a	C
chrVII	794464	794464	1	+	A3B	SD0138a	C
chrVII	803737	803737	1	+	A3B	SD0156a	C
chrVII	807084	807084	1	-	A3B	SD0138a	G
chrVII	811408	811408	1	+	A3A	SD0128a	C
chrVII	811582	811582	1	-	A3A	SD0130a	G
chrVII	823498	823498	1	+	A3B	SD0134a	C
chrVII	824318	824318	1	-	A3A	SD0132a	G
chrVII	832124	832124	1	-	A3B	SD0139a	G
chrVII	851434	851434	1	+	A3A	SD0123a	C
chrVII	853473	853473	1	-	A3B	SD0135a	G
chrVII	859536	859536	1	+	A3B	SD0140a	C
chrVII	876433	876433	1	+	A3B	SD0139a	C
chrVII	876449	876449	1	+	A3A	SD0123a	C
chrVII	878313	878313	1	+	A3A	SD0123a	C
chrVII	883920	883920	1	-	A3B	SD0138a	G
chrVII	885764	885764	1	-	A3B	SD0138a	G
chrVII	887719	887719	1	+	A3A	SD0132a	C
chrVII	896882	896882	1	+	A3A	SD0124a	C
chrVII	897417	897417	1	-	A3A	SD0124a	G
chrVII	897460	897460	1	+	A3B	SD0135a	C
chrVII	904899	904899	1	-	A3B	SD0139a	G
chrVII	913541	913541	1	+	A3B	SD0137a	C
chrVII	914088	914088	1	+	A3B	SD0156a	C
chrVII	915181	915181	1	+	A3B	SD0140a	C
chrVII	919723	919723	1	-	A3A	SD0132a	G
chrVII	920721	920721	1	+	A3A	SD0125a	C
chrVII	920839	920839	1	+	A3A	SD0124a	C
chrVII	925060	925060	1	+	A3A	SD0132a	C
chrVII	939426	939426	1	+	A3B	SD0133a	C
chrVII	939656	939656	1	-	A3A	SD0125a	G
chrVII	939818	939818	1	+	A3B	SD0140a	C
chrVII	947243	947243	1	+	A3A	SD0123a	C
chrVII	965610	965610	1	-	A3B	SD0133a	G
chrVII	974070	974070	1	+	A3A	SD0123a	C
chrVII	974219	974219	1	+	A3B	SD0140a	C
chrVII	981790	981790	1	-	A3A	SD0132a	G
chrVII	996648	996648	1	-	A3A	SD0125a	G
chrVII	1008333	1008333	1	+	A3A	SD0130a	C
chrVII	1019406	1019406	1	+	A3B	SD0139a	C
chrVII	1031800	1031800	1	-	A3A	SD0127a	G
chrVII	1056170	1056170	1	-	A3B	SD0141a	G
chrVIII	75351	75351	1	+	A3A	SD0132a	C
chrVIII	85311	85311	1	-	A3B	SD0135a	G
chrVIII	86872	86872	1	-	A3B	SD0156a	G
chrVIII	96758	96758	1	-	A3B	SD0135a	G
chrVIII	103375	103375	1	-	A3B	SD0141a	G
chrVIII	107706	107706	1	+	A3B	SD0141a	C
chrVIII	115405	115405	1	-	A3B	SD0138a	G
chrVIII	116124	116124	1	-	A3B	SD0138a	G
chrVIII	120357	120357	1	+	A3A	SD0124a	C
chrVIII	122736	122736	1	+	A3A	SD0132a	C
chrVIII	133027	133027	1	-	A3B	SD0138a	G
chrVIII	134956	134956	1	+	A3A	SD0126a	C
chrVIII	143837	143837	1	+	A3B	SD0138a	C
chrVIII	146247	146247	1	-	A3A	SD0132a	G
chrVIII	149415	149415	1	+	A3A	SD0132a	C
chrVIII	160686	160686	1	-	A3B	SD0134a	G
chrVIII	176998	176998	1	-	A3B	SD0135a	G
chrVIII	177826	177826	1	+	A3A	SD0127a	C
chrVIII	190877	190877	1	+	A3A	SD0123a	C
chrVIII	194089	194089	1	-	A3A	SD0129a	G
chrVIII	219347	219347	1	-	A3B	SD0135a	G
chrVIII	221028	221028	1	-	A3B	SD0137a	G
chrVIII	223920	223920	1	-	A3B	SD0140a	G
chrVIII	229515	229515	1	-	A3A	SD0131a	G
chrVIII	230129	230129	1	+	A3A	SD0123a	C
chrVIII	231348	231348	1	-	A3B	SD0139a	G
chrVIII	236626	236626	1	+	A3B	SD0138a	C
chrVIII	261917	261917	1	-	A3A	SD0126a	G
chrVIII	263624	263624	1	-	A3B	SD0140a	G
chrVIII	273109	273109	1	-	A3A	SD0132a	G
chrVIII	280455	280455	1	+	A3B	SD0136a	C
chrVIII	294852	294852	1	-	A3A	SD0128a	G
chrVIII	296901	296901	1	-	A3B	SD0134a	G
chrVIII	299507	299507	1	+	A3B	SD0137a	C
chrVIII	314774	314774	1	-	A3A	SD0128a	G
chrVIII	335720	335720	1	-	A3A	SD0124a	G
chrVIII	337295	337295	1	+	A3A	SD0130a	C
chrVIII	338554	338554	1	-	A3B	SD0140a	G
chrVIII	348399	348399	1	+	A3A	SD0127a	C
chrVIII	352648	352648	1	-	A3A	SD0128a	G
chrVIII	353397	353397	1	-	A3A	SD0124a	G
chrVIII	357782	357782	1	-	A3B	SD0139a	G
chrVIII	358519	358519	1	-	A3B	SD0137a	G
chrVIII	362012	362012	1	-	A3A	SD0123a	G
chrVIII	375404	375404	1	-	A3A	SD0129a	G
chrVIII	384742	384742	1	-	A3A	SD0128a	G
chrVIII	385221	385221	1	+	A3A	SD0132a	C
chrVIII	399069	399069	1	-	A3A	SD0132a	G
chrVIII	407189	407189	1	+	A3B	SD0156a	C
chrVIII	411047	411047	1	+	A3A	SD0130a	C
chrVIII	422585	422585	1	-	A3A	SD0132a	G
chrVIII	439244	439244	1	-	A3A	SD0132a	G
chrVIII	451172	451172	1	-	A3B	SD0139a	G
chrVIII	451216	451216	1	+	A3B	SD0137a	C
chrVIII	451288	451288	1	+	A3B	SD0140a	C
chrVIII	458952	458952	1	+	A3B	SD0134a	C
chrVIII	467067	467067	1	+	A3B	SD0139a	C
chrVIII	472129	472129	1	+	A3B	SD0141a	C
chrVIII	491838	491838	1	+	A3B	SD0135a	C
chrVIII	496411	496411	1	-	A3B	SD0135a	G
chrVIII	501175	501175	1	-	A3B	SD0137a	G
chrVIII	503036	503036	1	+	A3B	SD0135a	C
chrVIII	517373	517373	1	+	A3A	SD0130a	C
chrVIII	524501	524501	1	+	A3A	SD0132a	C
chrVIII	541110	541110	1	-	A3A	SD0127a	G
chrX	59691	59691	1	-	A3A	SD0132a	G
chrX	63922	63922	1	-	A3B	SD0141a	G
chrX	69233	69233	1	+	A3B	SD0156a	C
chrX	75348	75348	1	-	A3B	SD0139a	G
chrX	82417	82417	1	-	A3A	SD0127a	G
chrX	90155	90155	1	+	A3B	SD0138a	C
chrX	90570	90570	1	-	A3A	SD0132a	G
chrX	94959	94959	1	-	A3B	SD0135a	G
chrX	96565	96565	1	-	A3A	SD0127a	G
chrX	106331	106331	1	+	A3A	SD0129a	C
chrX	119189	119189	1	-	A3A	SD0123a	G
chrX	120350	120350	1	+	A3A	SD0127a	C
chrX	120397	120397	1	+	A3B	SD0135a	C
chrX	120409	120409	1	+	A3B	SD0141a	C
chrX	121046	121046	1	+	A3B	SD0138a	C
chrX	134212	134212	1	-	A3A	SD0130a	G
chrX	141385	141385	1	-	A3B	SD0138a	G
chrX	156687	156687	1	+	A3B	SD0134a	C
chrX	157308	157308	1	-	A3B	SD0135a	G
chrX	159935	159935	1	+	A3B	SD0137a	C
chrX	160481	160481	1	+	A3B	SD0136a	C
chrX	168342	168342	1	+	A3A	SD0128a	C
chrX	173004	173004	1	-	A3B	SD0140a	G
chrX	173051	173051	1	-	A3A	SD0127a	G
chrX	173076	173076	1	-	A3B	SD0137a	G
chrX	173644	173644	1	+	A3B	SD0138a	C
chrX	227239	227239	1	+	A3B	SD0135a	C
chrX	230021	230021	1	+	A3A	SD0123a	C
chrX	233966	233966	1	+	A3B	SD0139a	C
chrX	240299	240299	1	+	A3B	SD0141a	C
chrX	246501	246501	1	-	A3A	SD0130a	G
chrX	253281	253281	1	+	A3A	SD0130a	C
chrX	258443	258443	1	+	A3A	SD0124a	C
chrX	258927	258927	1	+	A3A	SD0123a	C
chrX	267156	267156	1	-	A3B	SD0139a	G
chrX	268721	268721	1	+	A3A	SD0129a	C
chrX	289456	289456	1	-	A3B	SD0138a	G
chrX	325866	325866	1	-	A3A	SD0124a	G
chrX	333627	333627	1	-	A3B	SD0135a	G
chrX	337214	337214	1	-	A3B	SD0139a	G
chrX	355361	355361	1	+	A3B	SD0135a	C
chrX	355491	355491	1	+	A3B	SD0139a	C
chrX	355521	355521	1	+	A3B	SD0134a	C
chrX	361808	361808	1	-	A3A	SD0129a	G
chrX	365682	365682	1	+	A3A	SD0124a	C
chrX	374999	374999	1	-	A3B	SD0156a	G
chrX	381083	381083	1	+	A3A	SD0130a	C
chrX	384313	384313	1	-	A3B	SD0136a	G
chrX	407498	407498	1	+	A3A	SD0132a	C
chrX	411684	411684	1	-	A3A	SD0132a	G
chrX	417596	417596	1	+	A3B	SD0138a	C
chrX	423318	423318	1	+	A3B	SD0137a	C
chrX	424792	424792	1	-	A3A	SD0124a	G
chrX	432130	432130	1	-	A3B	SD0134a	G
chrX	433608	433608	1	-	A3B	SD0156a	G
chrX	484546	484546	1	+	A3A	SD0132a	C
chrX	490257	490257	1	+	A3A	SD0130a	C
chrX	492545	492545	1	+	A3B	SD0138a	C
chrX	507942	507942	1	-	A3A	SD0131a	G
chrX	522012	522012	1	+	A3B	SD0134a	C
chrX	533274	533274	1	-	A3B	SD0156a	G
chrX	535969	535969	1	-	A3B	SD0156a	G
chrX	538583	538583	1	+	A3B	SD0141a	C
chrX	541573	541573	1	+	A3B	SD0139a	C
chrX	554864	554864	1	-	A3A	SD0130a	G
chrX	561354	561354	1	-	A3A	SD0124a	G
chrX	577429	577429	1	-	A3B	SD0137a	G
chrX	577446	577446	1	-	A3A	SD0129a	G
chrX	578259	578259	1	+	A3B	SD0135a	C
chrX	582410	582410	1	+	A3B	SD0137a	C
chrX	590469	590469	1	-	A3B	SD0138a	G
chrX	597028	597028	1	-	A3B	SD0138a	G
chrX	603246	603246	1	-	A3B	SD0156a	G
chrX	604259	604259	1	-	A3A	SD0127a	G
chrX	608611	608611	1	+	A3B	SD0141a	C
chrX	620535	620535	1	+	A3B	SD0137a	C
chrX	634550	634550	1	+	A3A	SD0130a	C
chrX	638120	638120	1	+	A3A	SD0132a	C
chrX	647367	647367	1	-	A3B	SD0138a	G
chrX	651269	651269	1	-	A3A	SD0126a	G
chrX	651952	651952	1	-	A3A	SD0132a	G
chrX	651955	651955	1	-	A3A	SD0132a	G
chrX	687302	687302	1	+	A3A	SD0132a	C
chrX	702954	702954	1	+	A3A	SD0132a	C
chrX	703130	703130	1	+	A3A	SD0132a	C
chrX	704170	704170	1	+	A3B	SD0135a	C
chrX	705528	705528	1	+	A3A	SD0124a	C
chrX	705653	705653	1	+	A3A	SD0130a	C
chrXI	58595	58595	1	+	A3A	SD0132a	C
chrXI	78459	78459	1	-	A3B	SD0138a	G
chrXI	82922	82922	1	+	A3A	SD0132a	C
chrXI	88966	88966	1	+	A3B	SD0139a	C
chrXI	100199	100199	1	-	A3A	SD0123a	G
chrXI	140899	140899	1	-	A3B	SD0133a	G
chrXI	140966	140966	1	-	A3B	SD0138a	G
chrXI	161325	161325	1	-	A3B	SD0135a	G
chrXI	164630	164630	1	-	A3A	SD0130a	G
chrXI	183900	183900	1	-	A3B	SD0137a	G
chrXI	185079	185079	1	+	A3B	SD0140a	C
chrXI	186530	186530	1	-	A3A	SD0132a	G
chrXI	198295	198295	1	-	A3B	SD0141a	G
chrXI	203028	203028	1	-	A3B	SD0139a	G
chrXI	212707	212707	1	+	A3B	SD0140a	C
chrXI	230842	230842	1	-	A3B	SD0140a	G
chrXI	235463	235463	1	-	A3A	SD0123a	G
chrXI	237384	237384	1	+	A3B	SD0140a	C
chrXI	241723	241723	1	-	A3A	SD0123a	G
chrXI	250716	250716	1	-	A3B	SD0135a	G
chrXI	260791	260791	1	+	A3A	SD0132a	C
chrXI	282827	282827	1	+	A3B	SD0135a	C
chrXI	282879	282879	1	-	A3A	SD0124a	G
chrXI	291350	291350	1	+	A3A	SD0132a	C
chrXI	296034	296034	1	-	A3A	SD0124a	G
chrXI	309122	309122	1	+	A3A	SD0132a	C
chrXI	313413	313413	1	-	A3B	SD0140a	G
chrXI	313731	313731	1	+	A3A	SD0132a	C
chrXI	317153	317153	1	-	A3A	SD0132a	G
chrXI	327561	327561	1	-	A3A	SD0129a	G
chrXI	328057	328057	1	+	A3A	SD0123a	C
chrXI	329796	329796	1	-	A3B	SD0139a	G
chrXI	336503	336503	1	+	A3B	SD0138a	C
chrXI	338935	338935	1	-	A3A	SD0130a	G
chrXI	342831	342831	1	+	A3A	SD0124a	C
chrXI	360327	360327	1	-	A3B	SD0141a	G
chrXI	371695	371695	1	+	A3A	SD0128a	C
chrXI	387336	387336	1	-	A3B	SD0133a	G
chrXI	416982	416982	1	+	A3B	SD0135a	C
chrXI	431375	431375	1	-	A3A	SD0130a	G
chrXI	438988	438988	1	-	A3B	SD0135a	G
chrXI	442758	442758	1	-	A3B	SD0140a	G
chrXI	442823	442823	1	+	A3B	SD0136a	C
chrXI	443033	443033	1	+	A3B	SD0135a	C
chrXI	446678	446678	1	+	A3A	SD0124a	C
chrXI	447203	447203	1	+	A3B	SD0135a	C
chrXI	447609	447609	1	-	A3A	SD0132a	G
chrXI	457586	457586	1	+	A3A	SD0128a	C
chrXI	458591	458591	1	+	A3A	SD0130a	C
chrXI	477364	477364	1	+	A3A	SD0123a	C
chrXI	510670	510670	1	+	A3B	SD0135a	C
chrXI	514720	514720	1	-	A3B	SD0141a	G
chrXI	514936	514936	1	+	A3A	SD0130a	C
chrXI	517107	517107	1	-	A3B	SD0139a	G
chrXI	519287	519287	1	-	A3A	SD0127a	G
chrXI	543410	543410	1	+	A3A	SD0124a	C
chrXI	549525	549525	1	+	A3B	SD0156a	C
chrXI	553403	553403	1	+	A3A	SD0130a	C
chrXI	559047	559047	1	+	A3A	SD0128a	C
chrXI	559289	559289	1	-	A3A	SD0123a	G
chrXI	576072	576072	1	-	A3B	SD0137a	G
chrXI	586857	586857	1	+	A3B	SD0141a	C
chrXI	590295	590295	1	-	A3A	SD0126a	G
chrXI	599172	599172	1	-	A3B	SD0138a	G
chrXI	601557	601557	1	+	A3A	SD0132a	C
chrXI	606461	606461	1	-	A3B	SD0141a	G
chrXI	615904	615904	1	-	A3B	SD0135a	G
chrXI	619379	619379	1	+	A3A	SD0130a	C
chrXI	625119	625119	1	+	A3B	SD0135a	C
chrXI	648928	648928	1	+	A3A	SD0132a	C
chrXII	59278	59278	1	-	A3B	SD0139a	G
chrXII	73597	73597	1	-	A3B	SD0135a	G
chrXII	83281	83281	1	+	A3B	SD0138a	C
chrXII	84453	84453	1	-	A3B	SD0133a	G
chrXII	86786	86786	1	+	A3A	SD0132a	C
chrXII	97516	97516	1	-	A3B	SD0156a	G
chrXII	97592	97592	1	-	A3A	SD0129a	G
chrXII	97655	97655	1	-	A3A	SD0129a	G
chrXII	98378	98378	1	-	A3A	SD0132a	G
chrXII	101297	101297	1	+	A3B	SD0136a	C
chrXII	101817	101817	1	-	A3B	SD0137a	G
chrXII	106906	106906	1	+	A3A	SD0131a	C
chrXII	108311	108311	1	+	A3B	SD0156a	C
chrXII	109182	109182	1	-	A3A	SD0126a	G
chrXII	124559	124559	1	-	A3A	SD0126a	G
chrXII	124581	124581	1	+	A3A	SD0123a	C
chrXII	126095	126095	1	+	A3A	SD0130a	C
chrXII	131912	131912	1	-	A3A	SD0123a	G
chrXII	137105	137105	1	-	A3B	SD0137a	G
chrXII	146453	146453	1	+	A3B	SD0134a	C
chrXII	157595	157595	1	+	A3A	SD0124a	C
chrXII	167956	167956	1	-	A3B	SD0138a	G
chrXII	178069	178069	1	+	A3A	SD0123a	C
chrXII	202486	202486	1	-	A3B	SD0135a	G
chrXII	223940	223940	1	+	A3B	SD0141a	C
chrXII	227778	227778	1	-	A3A	SD0127a	G
chrXII	230731	230731	1	+	A3A	SD0132a	C
chrXII	234138	234138	1	-	A3A	SD0123a	G
chrXII	234199	234199	1	-	A3B	SD0140a	G
chrXII	248616	248616	1	-	A3A	SD0128a	G
chrXII	252366	252366	1	+	A3A	SD0132a	C
chrXII	281597	281597	1	-	A3A	SD0132a	G
chrXII	282861	282861	1	+	A3A	SD0132a	C
chrXII	283019	283019	1	+	A3B	SD0137a	C
chrXII	298040	298040	1	+	A3A	SD0130a	C
chrXII	302157	302157	1	-	A3A	SD0132a	G
chrXII	333496	333496	1	-	A3B	SD0141a	G
chrXII	348674	348674	1	-	A3A	SD0123a	G
chrXII	370200	370200	1	-	A3B	SD0141a	G
chrXII	373247	373247	1	+	A3B	SD0138a	C
chrXII	374462	374462	1	+	A3B	SD0137a	C
chrXII	381750	381750	1	-	A3A	SD0128a	G
chrXII	403865	403865	1	-	A3A	SD0128a	G
chrXII	404532	404532	1	-	A3B	SD0138a	G
chrXII	408734	408734	1	+	A3A	SD0124a	C
chrXII	412827	412827	1	+	A3B	SD0133a	C
chrXII	428376	428376	1	+	A3A	SD0132a	C
chrXII	489622	489622	1	-	A3B	SD0134a	G
chrXII	493719	493719	1	+	A3A	SD0124a	C
chrXII	510433	510433	1	+	A3B	SD0137a	C
chrXII	521031	521031	1	+	A3A	SD0127a	C
chrXII	526759	526759	1	+	A3A	SD0131a	C
chrXII	534357	534357	1	+	A3A	SD0126a	C
chrXII	538103	538103	1	+	A3B	SD0138a	C
chrXII	554003	554003	1	-	A3B	SD0133a	G
chrXII	554596	554596	1	+	A3B	SD0138a	C
chrXII	562539	562539	1	-	A3B	SD0135a	G
chrXII	568479	568479	1	+	A3B	SD0138a	C
chrXII	592520	592520	1	-	A3B	SD0136a	G
chrXII	602608	602608	1	-	A3B	SD0156a	G
chrXII	604242	604242	1	-	A3B	SD0138a	G
chrXII	611555	611555	1	+	A3A	SD0132a	C
chrXII	620881	620881	1	+	A3A	SD0124a	C
chrXII	628456	628456	1	+	A3A	SD0123a	C
chrXII	636673	636673	1	+	A3B	SD0138a	C
chrXII	636685	636685	1	-	A3B	SD0139a	G
chrXII	636709	636709	1	+	A3A	SD0125a	C
chrXII	640902	640902	1	-	A3B	SD0137a	G
chrXII	641749	641749	1	-	A3B	SD0156a	G
chrXII	644315	644315	1	-	A3A	SD0132a	G
chrXII	645679	645679	1	-	A3A	SD0126a	G
chrXII	656951	656951	1	-	A3A	SD0128a	G
chrXII	662232	662232	1	+	A3B	SD0156a	C
chrXII	667559	667559	1	+	A3A	SD0130a	C
chrXII	679487	679487	1	+	A3A	SD0123a	C
chrXII	696952	696952	1	+	A3B	SD0138a	C
chrXII	699815	699815	1	-	A3A	SD0129a	G
chrXII	703529	703529	1	-	A3A	SD0132a	G
chrXII	709830	709830	1	+	A3B	SD0139a	C
chrXII	710416	710416	1	+	A3B	SD0135a	C
chrXII	714949	714949	1	+	A3B	SD0156a	C
chrXII	726005	726005	1	+	A3A	SD0132a	C
chrXII	731276	731276	1	+	A3A	SD0123a	C
chrXII	732078	732078	1	+	A3B	SD0137a	C
chrXII	732149	732149	1	+	A3A	SD0132a	C
chrXII	732156	732156	1	+	A3B	SD0138a	C
chrXII	761507	761507	1	-	A3A	SD0126a	G
chrXII	767044	767044	1	+	A3B	SD0138a	C
chrXII	781451	781451	1	-	A3A	SD0130a	G
chrXII	782077	782077	1	-	A3A	SD0130a	G
chrXII	795247	795247	1	+	A3B	SD0139a	C
chrXII	822250	822250	1	-	A3B	SD0134a	G
chrXII	839402	839402	1	+	A3B	SD0156a	C
chrXII	839948	839948	1	+	A3A	SD0132a	C
chrXII	855828	855828	1	+	A3B	SD0134a	C
chrXII	886519	886519	1	-	A3B	SD0140a	G
chrXII	893270	893270	1	+	A3A	SD0127a	C
chrXII	896529	896529	1	+	A3A	SD0128a	C
chrXII	924876	924876	1	-	A3A	SD0126a	G
chrXII	931841	931841	1	-	A3B	SD0135a	G
chrXII	931843	931843	1	-	A3B	SD0141a	G
chrXII	941207	941207	1	+	A3B	SD0156a	C
chrXII	948179	948179	1	-	A3B	SD0135a	G
chrXII	954142	954142	1	+	A3B	SD0134a	C
chrXII	954307	954307	1	-	A3B	SD0156a	G
chrXII	955138	955138	1	-	A3A	SD0126a	G
chrXII	958179	958179	1	-	A3A	SD0128a	G
chrXII	1002282	1002282	1	+	A3B	SD0156a	C
chrXII	1006687	1006687	1	-	A3B	SD0140a	G
chrXII	1017583	1017583	1	-	A3A	SD0126a	G
chrXII	1018991	1018991	1	-	A3A	SD0129a	G
chrXII	1019001	1019001	1	-	A3A	SD0127a	G
chrXII	1026645	1026645	1	-	A3A	SD0130a	G
chrXII	1028798	1028798	1	+	A3A	SD0132a	C
chrXII	1052396	1052396	1	-	A3A	SD0130a	G
chrXII	1059399	1059399	1	-	A3B	SD0135a	G
chrXII	1060539	1060539	1	+	A3B	SD0136a	C
chrXII	1060960	1060960	1	-	A3B	SD0139a	G
chrXIII	58213	58213	1	+	A3A	SD0126a	C
chrXIII	72228	72228	1	-	A3A	SD0124a	G
chrXIII	74128	74128	1	+	A3A	SD0128a	C
chrXIII	98993	98993	1	+	A3A	SD0124a	C
chrXIII	107133	107133	1	+	A3B	SD0138a	C
chrXIII	118252	118252	1	-	A3A	SD0132a	G
chrXIII	139746	139746	1	+	A3A	SD0130a	C
chrXIII	141239	141239	1	+	A3A	SD0131a	C
chrXIII	146070	146070	1	-	A3B	SD0138a	G
chrXIII	150342	150342	1	-	A3B	SD0156a	G
chrXIII	162110	162110	1	+	A3B	SD0135a	C
chrXIII	164321	164321	1	-	A3B	SD0139a	G
chrXIII	168858	168858	1	+	A3B	SD0135a	C
chrXIII	170368	170368	1	-	A3B	SD0156a	G
chrXIII	170570	170570	1	-	A3B	SD0135a	G
chrXIII	194352	194352	1	+	A3A	SD0124a	C
chrXIII	219139	219139	1	-	A3B	SD0141a	G
chrXIII	219867	219867	1	-	A3A	SD0127a	G
chrXIII	220090	220090	1	+	A3B	SD0135a	C
chrXIII	225841	225841	1	+	A3A	SD0124a	C
chrXIII	225990	225990	1	-	A3A	SD0127a	G
chrXIII	260683	260683	1	-	A3A	SD0129a	G
chrXIII	277805	277805	1	-	A3B	SD0139a	G
chrXIII	290828	290828	1	+	A3B	SD0156a	C
chrXIII	301555	301555	1	+	A3A	SD0132a	C
chrXIII	307030	307030	1	-	A3B	SD0156a	G
chrXIII	315022	315022	1	+	A3A	SD0130a	C
chrXIII	325570	325570	1	-	A3A	SD0130a	G
chrXIII	330128	330128	1	+	A3A	SD0130a	C
chrXIII	347013	347013	1	-	A3A	SD0132a	G
chrXIII	351004	351004	1	+	A3B	SD0137a	C
chrXIII	361207	361207	1	-	A3B	SD0135a	G
chrXIII	361903	361903	1	-	A3B	SD0138a	G
chrXIII	362537	362537	1	+	A3B	SD0135a	C
chrXIII	371263	371263	1	-	A3A	SD0124a	G
chrXIII	372410	372410	1	+	A3A	SD0132a	C
chrXIII	400773	400773	1	-	A3A	SD0130a	G
chrXIII	407274	407274	1	+	A3B	SD0138a	C
chrXIII	414449	414449	1	-	A3A	SD0130a	G
chrXIII	434372	434372	1	-	A3A	SD0131a	G
chrXIII	463601	463601	1	+	A3A	SD0123a	C
chrXIII	467047	467047	1	-	A3B	SD0141a	G
chrXIII	483843	483843	1	+	A3A	SD0130a	C
chrXIII	484482	484482	1	+	A3A	SD0132a	C
chrXIII	500771	500771	1	-	A3A	SD0132a	G
chrXIII	510595	510595	1	+	A3A	SD0127a	C
chrXIII	512395	512395	1	-	A3B	SD0156a	G
chrXIII	545314	545314	1	+	A3B	SD0137a	C
chrXIII	556166	556166	1	+	A3B	SD0139a	C
chrXIII	560575	560575	1	+	A3A	SD0124a	C
chrXIII	564441	564441	1	-	A3B	SD0156a	G
chrXIII	584247	584247	1	+	A3A	SD0130a	C
chrXIII	586544	586544	1	-	A3B	SD0156a	G
chrXIII	586721	586721	1	-	A3B	SD0138a	G
chrXIII	616103	616103	1	-	A3A	SD0124a	G
chrXIII	616511	616511	1	-	A3A	SD0132a	G
chrXIII	626192	626192	1	+	A3B	SD0133a	C
chrXIII	637389	637389	1	-	A3A	SD0132a	G
chrXIII	643012	643012	1	+	A3B	SD0139a	C
chrXIII	645444	645444	1	+	A3B	SD0135a	C
chrXIII	646003	646003	1	-	A3A	SD0126a	G
chrXIII	646527	646527	1	-	A3B	SD0156a	G
chrXIII	652763	652763	1	-	A3A	SD0132a	G
chrXIII	653901	653901	1	+	A3B	SD0138a	C
chrXIII	675399	675399	1	+	A3A	SD0123a	C
chrXIII	683562	683562	1	+	A3B	SD0140a	C
chrXIII	687359	687359	1	+	A3B	SD0139a	C
chrXIII	697880	697880	1	+	A3B	SD0141a	C
chrXIII	730326	730326	1	-	A3B	SD0140a	G
chrXIII	731258	731258	1	-	A3B	SD0138a	G
chrXIII	737427	737427	1	-	A3B	SD0138a	G
chrXIII	751700	751700	1	+	A3B	SD0133a	C
chrXIII	777658	777658	1	+	A3A	SD0124a	C
chrXIII	778332	778332	1	+	A3A	SD0126a	C
chrXIII	788897	788897	1	+	A3A	SD0123a	C
chrXIII	791561	791561	1	-	A3A	SD0127a	G
chrXIII	796249	796249	1	-	A3B	SD0133a	G
chrXIII	825868	825868	1	+	A3A	SD0123a	C
chrXIII	826863	826863	1	+	A3B	SD0133a	C
chrXIII	833422	833422	1	+	A3A	SD0128a	C
chrXIII	837917	837917	1	+	A3B	SD0135a	C
chrXIII	853408	853408	1	+	A3B	SD0156a	C
chrXIII	856974	856974	1	+	A3B	SD0134a	C
chrXIII	858992	858992	1	-	A3A	SD0126a	G
chrXIII	880420	880420	1	+	A3A	SD0130a	C
chrXIII	897899	897899	1	+	A3B	SD0137a	C
chrXIII	906213	906213	1	-	A3B	SD0141a	G
chrXIV	61573	61573	1	-	A3B	SD0135a	G
chrXIV	87832	87832	1	+	A3A	SD0124a	C
chrXIV	89034	89034	1	+	A3A	SD0131a	C
chrXIV	89036	89036	1	+	A3A	SD0132a	C
chrXIV	91151	91151	1	+	A3B	SD0141a	C
chrXIV	92048	92048	1	-	A3B	SD0140a	G
chrXIV	102764	102764	1	+	A3A	SD0130a	C
chrXIV	117172	117172	1	+	A3B	SD0138a	C
chrXIV	117246	117246	1	-	A3B	SD0141a	G
chrXIV	127096	127096	1	+	A3A	SD0127a	C
chrXIV	130341	130341	1	+	A3B	SD0156a	C
chrXIV	143485	143485	1	-	A3B	SD0140a	G
chrXIV	148743	148743	1	-	A3B	SD0138a	G
chrXIV	172160	172160	1	+	A3A	SD0127a	C
chrXIV	174660	174660	1	-	A3A	SD0132a	G
chrXIV	178095	178095	1	-	A3B	SD0135a	G
chrXIV	180515	180515	1	-	A3B	SD0135a	G
chrXIV	182696	182696	1	-	A3B	SD0134a	G
chrXIV	196909	196909	1	+	A3B	SD0136a	C
chrXIV	206864	206864	1	+	A3A	SD0124a	C
chrXIV	210415	210415	1	-	A3A	SD0127a	G
chrXIV	231125	231125	1	-	A3A	SD0130a	G
chrXIV	236330	236330	1	+	A3A	SD0132a	C
chrXIV	237841	237841	1	-	A3A	SD0132a	G
chrXIV	239897	239897	1	-	A3A	SD0131a	G
chrXIV	250443	250443	1	+	A3B	SD0156a	C
chrXIV	270163	270163	1	-	A3A	SD0130a	G
chrXIV	282020	282020	1	+	A3A	SD0126a	C
chrXIV	291182	291182	1	+	A3B	SD0136a	C
chrXIV	299528	299528	1	-	A3A	SD0128a	G
chrXIV	343542	343542	1	+	A3B	SD0139a	C
chrXIV	350251	350251	1	+	A3A	SD0127a	C
chrXIV	351450	351450	1	-	A3B	SD0133a	G
chrXIV	356896	356896	1	+	A3B	SD0137a	C
chrXIV	358286	358286	1	+	A3B	SD0137a	C
chrXIV	359507	359507	1	-	A3B	SD0133a	G
chrXIV	366898	366898	1	+	A3B	SD0135a	C
chrXIV	373672	373672	1	-	A3A	SD0132a	G
chrXIV	400957	400957	1	-	A3A	SD0123a	G
chrXIV	400960	400960	1	-	A3B	SD0133a	G
chrXIV	406816	406816	1	+	A3B	SD0136a	C
chrXIV	411004	411004	1	-	A3B	SD0156a	G
chrXIV	412536	412536	1	+	A3B	SD0137a	C
chrXIV	424627	424627	1	+	A3B	SD0139a	C
chrXIV	426925	426925	1	-	A3B	SD0134a	G
chrXIV	426963	426963	1	-	A3A	SD0124a	G
chrXIV	431376	431376	1	-	A3A	SD0132a	G
chrXIV	443050	443050	1	+	A3B	SD0135a	C
chrXIV	449816	449816	1	-	A3B	SD0139a	G
chrXIV	466812	466812	1	+	A3B	SD0140a	C
chrXIV	468025	468025	1	+	A3B	SD0138a	C
chrXIV	487145	487145	1	+	A3B	SD0138a	C
chrXIV	517189	517189	1	+	A3B	SD0139a	C
chrXIV	518356	518356	1	-	A3B	SD0141a	G
chrXIV	547934	547934	1	-	A3B	SD0133a	G
chrXIV	559725	559725	1	+	A3B	SD0138a	C
chrXIV	576054	576054	1	-	A3B	SD0138a	G
chrXIV	578860	578860	1	+	A3A	SD0126a	C
chrXIV	601541	601541	1	-	A3A	SD0132a	G
chrXIV	631906	631906	1	-	A3B	SD0140a	G
chrXIV	644321	644321	1	+	A3A	SD0125a	C
chrXIV	661518	661518	1	+	A3A	SD0128a	C
chrXIV	686687	686687	1	+	A3A	SD0128a	C
chrXIV	701724	701724	1	-	A3B	SD0133a	G
chrXIV	701754	701754	1	+	A3A	SD0128a	C
chrXIV	703934	703934	1	+	A3B	SD0139a	C
chrXIV	734563	734563	1	+	A3B	SD0140a	C
chrXIV	735094	735094	1	+	A3A	SD0131a	C
chrXV	56454	56454	1	-	A3B	SD0139a	G
chrXV	57770	57770	1	-	A3B	SD0135a	G
chrXV	72596	72596	1	-	A3B	SD0138a	G
chrXV	77474	77474	1	+	A3A	SD0123a	C
chrXV	87436	87436	1	+	A3B	SD0135a	C
chrXV	90173	90173	1	-	A3A	SD0129a	G
chrXV	93382	93382	1	+	A3A	SD0129a	C
chrXV	110189	110189	1	+	A3A	SD0128a	C
chrXV	110967	110967	1	-	A3B	SD0141a	G
chrXV	117732	117732	1	+	A3A	SD0132a	C
chrXV	134398	134398	1	+	A3B	SD0135a	C
chrXV	138350	138350	1	-	A3A	SD0126a	G
chrXV	147228	147228	1	-	A3B	SD0137a	G
chrXV	181576	181576	1	+	A3B	SD0139a	C
chrXV	186804	186804	1	+	A3B	SD0156a	C
chrXV	191658	191658	1	+	A3A	SD0132a	C
chrXV	199509	199509	1	-	A3A	SD0124a	G
chrXV	219105	219105	1	+	A3B	SD0139a	C
chrXV	223885	223885	1	-	A3B	SD0139a	G
chrXV	232008	232008	1	-	A3B	SD0138a	G
chrXV	253914	253914	1	-	A3B	SD0135a	G
chrXV	254255	254255	1	+	A3A	SD0132a	C
chrXV	267565	267565	1	+	A3B	SD0141a	C
chrXV	272243	272243	1	-	A3A	SD0132a	G
chrXV	277680	277680	1	-	A3A	SD0124a	G
chrXV	293613	293613	1	+	A3A	SD0130a	C
chrXV	296586	296586	1	+	A3A	SD0126a	C
chrXV	309181	309181	1	+	A3A	SD0132a	C
chrXV	309246	309246	1	+	A3B	SD0134a	C
chrXV	334494	334494	1	+	A3B	SD0133a	C
chrXV	337170	337170	1	-	A3A	SD0124a	G
chrXV	337590	337590	1	+	A3B	SD0139a	C
chrXV	354053	354053	1	-	A3A	SD0128a	G
chrXV	357379	357379	1	-	A3A	SD0132a	G
chrXV	367650	367650	1	+	A3B	SD0135a	C
chrXV	367936	367936	1	-	A3A	SD0132a	G
chrXV	370623	370623	1	+	A3B	SD0135a	C
chrXV	371296	371296	1	-	A3B	SD0136a	G
chrXV	371381	371381	1	-	A3A	SD0123a	G
chrXV	400647	400647	1	-	A3A	SD0125a	G
chrXV	408206	408206	1	-	A3A	SD0127a	G
chrXV	410176	410176	1	-	A3B	SD0141a	G
chrXV	413874	413874	1	+	A3B	SD0135a	C
chrXV	419811	419811	1	-	A3A	SD0128a	G
chrXV	432619	432619	1	+	A3A	SD0132a	C
chrXV	436899	436899	1	-	A3B	SD0133a	G
chrXV	437176	437176	1	+	A3B	SD0141a	C
chrXV	461997	461997	1	-	A3A	SD0129a	G
chrXV	472610	472610	1	+	A3B	SD0135a	C
chrXV	487511	487511	1	+	A3B	SD0141a	C
chrXV	492352	492352	1	-	A3B	SD0138a	G
chrXV	516912	516912	1	-	A3B	SD0135a	G
chrXV	527679	527679	1	+	A3B	SD0141a	C
chrXV	537335	537335	1	-	A3B	SD0137a	G
chrXV	560867	560867	1	+	A3B	SD0156a	C
chrXV	573048	573048	1	-	A3A	SD0132a	G
chrXV	580580	580580	1	+	A3B	SD0138a	C
chrXV	583659	583659	1	+	A3A	SD0132a	C
chrXV	584053	584053	1	+	A3A	SD0124a	C
chrXV	619248	619248	1	+	A3B	SD0137a	C
chrXV	631850	631850	1	+	A3B	SD0156a	C
chrXV	637867	637867	1	-	A3A	SD0128a	G
chrXV	638861	638861	1	-	A3A	SD0130a	G
chrXV	649050	649050	1	-	A3B	SD0141a	G
chrXV	663880	663880	1	-	A3A	SD0132a	G
chrXV	665381	665381	1	+	A3A	SD0132a	C
chrXV	678840	678840	1	+	A3A	SD0124a	C
chrXV	710250	710250	1	+	A3B	SD0137a	C
chrXV	710255	710255	1	+	A3B	SD0139a	C
chrXV	712619	712619	1	-	A3A	SD0132a	G
chrXV	733527	733527	1	+	A3A	SD0127a	C
chrXV	742723	742723	1	+	A3B	SD0135a	C
chrXV	749090	749090	1	+	A3B	SD0139a	C
chrXV	761801	761801	1	-	A3B	SD0135a	G
chrXV	797369	797369	1	+	A3A	SD0128a	C
chrXV	797404	797404	1	+	A3B	SD0140a	C
chrXV	798040	798040	1	+	A3A	SD0132a	C
chrXV	800111	800111	1	+	A3A	SD0132a	C
chrXV	808096	808096	1	+	A3B	SD0140a	C
chrXV	811235	811235	1	-	A3A	SD0123a	G
chrXV	818769	818769	1	-	A3A	SD0127a	G
chrXV	831206	831206	1	-	A3A	SD0124a	G
chrXV	836534	836534	1	-	A3B	SD0139a	G
chrXV	842372	842372	1	+	A3A	SD0128a	C
chrXV	842391	842391	1	-	A3B	SD0135a	G
chrXV	846722	846722	1	-	A3B	SD0135a	G
chrXV	852560	852560	1	-	A3B	SD0141a	G
chrXV	854444	854444	1	-	A3A	SD0130a	G
chrXV	861150	861150	1	-	A3B	SD0141a	G
chrXV	861240	861240	1	-	A3A	SD0130a	G
chrXV	865884	865884	1	-	A3A	SD0124a	G
chrXV	867021	867021	1	-	A3A	SD0127a	G
chrXV	867053	867053	1	+	A3B	SD0140a	C
chrXV	882585	882585	1	+	A3A	SD0132a	C
chrXV	915290	915290	1	-	A3A	SD0127a	G
chrXV	949276	949276	1	+	A3A	SD0125a	C
chrXV	953993	953993	1	-	A3B	SD0137a	G
chrXV	960257	960257	1	+	A3B	SD0139a	C
chrXV	970144	970144	1	-	A3A	SD0123a	G
chrXV	976468	976468	1	+	A3B	SD0139a	C
chrXV	978289	978289	1	-	A3B	SD0137a	G
chrXV	981475	981475	1	+	A3B	SD0135a	C
chrXV	986285	986285	1	+	A3A	SD0132a	C
chrXV	987060	987060	1	-	A3B	SD0141a	G
chrXV	987623	987623	1	+	A3A	SD0132a	C
chrXV	987820	987820	1	-	A3A	SD0124a	G
chrXV	988608	988608	1	+	A3A	SD0127a	C
chrXV	989000	989000	1	+	A3A	SD0127a	C
chrXV	989818	989818	1	-	A3B	SD0139a	G
chrXV	995003	995003	1	-	A3B	SD0156a	G
chrXV	1023277	1023277	1	+	A3B	SD0138a	C
chrXV	1028729	1028729	1	-	A3A	SD0123a	G
chrXV	1031296	1031296	1	-	A3B	SD0156a	G
chrXV	1035795	1035795	1	-	A3B	SD0139a	G
chrXV	1039232	1039232	1	-	A3A	SD0126a	G
chrXV	1043142	1043142	1	-	A3A	SD0126a	G
chrXV	1043289	1043289	1	+	A3B	SD0134a	C
chrXV	1047978	1047978	1	-	A3A	SD0124a	G
chrXV	1059294	1059294	1	+	A3A	SD0132a	C
chrXV	1065463	1065463	1	+	A3A	SD0123a	C
chrXV	1070878	1070878	1	+	A3A	SD0123a	C
chrXV	1078342	1078342	1	+	A3B	SD0137a	C
chrXVI	56222	56222	1	-	A3B	SD0135a	G
chrXVI	63048	63048	1	+	A3B	SD0139a	C
chrXVI	65558	65558	1	-	A3B	SD0135a	G
chrXVI	66830	66830	1	-	A3A	SD0126a	G
chrXVI	74678	74678	1	-	A3A	SD0130a	G
chrXVI	74896	74896	1	+	A3B	SD0135a	C
chrXVI	77096	77096	1	+	A3B	SD0137a	C
chrXVI	78540	78540	1	+	A3A	SD0128a	C
chrXVI	81114	81114	1	+	A3B	SD0140a	C
chrXVI	98715	98715	1	-	A3A	SD0126a	G
chrXVI	121317	121317	1	-	A3B	SD0134a	G
chrXVI	135538	135538	1	-	A3B	SD0141a	G
chrXVI	138586	138586	1	+	A3A	SD0127a	C
chrXVI	141215	141215	1	+	A3A	SD0125a	C
chrXVI	150567	150567	1	-	A3A	SD0130a	G
chrXVI	152403	152403	1	-	A3A	SD0128a	G
chrXVI	160647	160647	1	-	A3B	SD0141a	G
chrXVI	173081	173081	1	+	A3B	SD0138a	C
chrXVI	186804	186804	1	+	A3B	SD0138a	C
chrXVI	194919	194919	1	+	A3A	SD0126a	C
chrXVI	218103	218103	1	+	A3B	SD0133a	C
chrXVI	218525	218525	1	-	A3A	SD0124a	G
chrXVI	237103	237103	1	-	A3B	SD0134a	G
chrXVI	255747	255747	1	-	A3A	SD0123a	G
chrXVI	256863	256863	1	-	A3A	SD0124a	G
chrXVI	256865	256865	1	-	A3B	SD0156a	G
chrXVI	256878	256878	1	+	A3B	SD0138a	C
chrXVI	267723	267723	1	-	A3A	SD0130a	G
chrXVI	273545	273545	1	-	A3B	SD0135a	G
chrXVI	275536	275536	1	-	A3B	SD0141a	G
chrXVI	281645	281645	1	-	A3A	SD0128a	G
chrXVI	283144	283144	1	+	A3A	SD0127a	C
chrXVI	297783	297783	1	+	A3A	SD0127a	C
chrXVI	299656	299656	1	+	A3A	SD0127a	C
chrXVI	300679	300679	1	+	A3A	SD0127a	C
chrXVI	303060	303060	1	+	A3B	SD0135a	C
chrXVI	316174	316174	1	+	A3B	SD0137a	C
chrXVI	338720	338720	1	-	A3A	SD0123a	G
chrXVI	338887	338887	1	-	A3B	SD0135a	G
chrXVI	339472	339472	1	+	A3B	SD0138a	C
chrXVI	340871	340871	1	-	A3B	SD0140a	G
chrXVI	352365	352365	1	-	A3B	SD0141a	G
chrXVI	355333	355333	1	-	A3B	SD0138a	G
chrXVI	359063	359063	1	+	A3A	SD0128a	C
chrXVI	373651	373651	1	-	A3A	SD0123a	G
chrXVI	385016	385016	1	-	A3B	SD0135a	G
chrXVI	385870	385870	1	+	A3A	SD0132a	C
chrXVI	388006	388006	1	-	A3B	SD0137a	G
chrXVI	397529	397529	1	-	A3A	SD0130a	G
chrXVI	398113	398113	1	-	A3B	SD0135a	G
chrXVI	406553	406553	1	-	A3B	SD0135a	G
chrXVI	406574	406574	1	-	A3B	SD0139a	G
chrXVI	426900	426900	1	+	A3B	SD0141a	C
chrXVI	429838	429838	1	+	A3A	SD0132a	C
chrXVI	475013	475013	1	-	A3A	SD0128a	G
chrXVI	481972	481972	1	+	A3B	SD0156a	C
chrXVI	482020	482020	1	+	A3B	SD0138a	C
chrXVI	483656	483656	1	-	A3B	SD0134a	G
chrXVI	488981	488981	1	-	A3A	SD0127a	G
chrXVI	493396	493396	1	+	A3A	SD0130a	C
chrXVI	514330	514330	1	+	A3B	SD0141a	C
chrXVI	553104	553104	1	+	A3A	SD0130a	C
chrXVI	559636	559636	1	-	A3A	SD0128a	G
chrXVI	560223	560223	1	-	A3A	SD0129a	G
chrXVI	582117	582117	1	+	A3B	SD0156a	C
chrXVI	586721	586721	1	+	A3A	SD0132a	C
chrXVI	590027	590027	1	-	A3A	SD0124a	G
chrXVI	590073	590073	1	-	A3A	SD0124a	G
chrXVI	602847	602847	1	-	A3B	SD0139a	G
chrXVI	608334	608334	1	-	A3A	SD0123a	G
chrXVI	608647	608647	1	-	A3B	SD0135a	G
chrXVI	608975	608975	1	-	A3A	SD0131a	G
chrXVI	610363	610363	1	+	A3B	SD0138a	C
chrXVI	615198	615198	1	-	A3A	SD0132a	G
chrXVI	616336	616336	1	-	A3B	SD0140a	G
chrXVI	645835	645835	1	+	A3B	SD0137a	C
chrXVI	673433	673433	1	-	A3B	SD0136a	G
chrXVI	684334	684334	1	-	A3B	SD0139a	G
chrXVI	685564	685564	1	-	A3A	SD0132a	G
chrXVI	700495	700495	1	+	A3B	SD0135a	C
chrXVI	708894	708894	1	+	A3A	SD0124a	C
chrXVI	728228	728228	1	-	A3A	SD0126a	G
chrXVI	739637	739637	1	-	A3A	SD0130a	G
chrXVI	746560	746560	1	-	A3B	SD0133a	G
chrXVI	766327	766327	1	-	A3B	SD0138a	G
chrXVI	785434	785434	1	+	A3A	SD0129a	C
chrXVI	789897	789897	1	-	A3A	SD0132a	G
chrXVI	792242	792242	1	-	A3B	SD0138a	G
chrXVI	794997	794997	1	+	A3A	SD0130a	C
chrXVI	797373	797373	1	+	A3A	SD0128a	C
chrXVI	814148	814148	1	-	A3B	SD0137a	G
chrXVI	829078	829078	1	-	A3A	SD0129a	G
chrXVI	829693	829693	1	+	A3A	SD0123a	C
chrXVI	856951	856951	1	+	A3B	SD0156a	C
chrXVI	860403	860403	1	+	A3B	SD0135a	C
chrXVI	862303	862303	1	+	A3B	SD0139a	C
chrXVI	866571	866571	1	+	A3A	SD0123a	C
chrXVI	874875	874875	1	+	A3B	SD0135a	C
chrXVI	877691	877691	1	-	A3B	SD0137a	G
chrXVI	899271	899271	1	+	A3B	SD0137a	C
chrXVI	909387	909387	1	-	A3B	SD0134a	G
chrXVI	915549	915549	1	-	A3A	SD0128a	G
chrXVI	916977	916977	1	-	A3B	SD0140a	G
