# Supplementary material for: Active RNAP pre-initiation sites are highly mutated by cytidine deaminases in yeast, with AID targeting small RNA genes
Source: eLife. 2014 Sep 19;3:e03553. doi: 10.7554/eLife.03553 (PMC4359381; doi:10.7554/eLife.03553)
Supplement: Supplementary file 4. — Scripts used for data analyses. DOI: http://dx.doi.org/10.7554/eLife.03553.024 [file elife03553s004.zip › Supplementary-file-4/yeast_somatic_sniper.sh]

#!/bin/bash
#
# yeast_somatic_sniper.sh
#
export somatic_sniper_dir=somatic-sniper/bin
#
export fastq_dir=${1}
export sample=${2}
export ref_bam=${3}
export genome_dir=${4}
export genome_fa=${5}
export user=${6}
export ploidy=${7}
#
echo $sample
#
echo COPY GENOME TO TMP FOLDER
    rm -rf /tmp/$user/$sample 
    mkdir /tmp/$user
    mkdir /tmp/$user/$sample
    rsync -av $genome_dir/$genome_fa /tmp/$user/$sample
    rsync -av $fastq_dir/$ref_bam /tmp/$user/$sample
    export genome=/tmp/$user/$sample/$genome_fa
    export temp_ref_bam=/tmp/$user/$sample/$ref_bam
#
cd $fastq_dir
#
echo GENOME: $genome
echo REFERENCE: $temp_ref_bam
echo SAMPLE: $sample
echo ------------------------------------
#
$somatic_sniper_dir/bam-somaticsniper -q 30 -Q 15 -F vcf -N $ploidy \
              -f $genome \
              $fastq_dir/$sample.bam \
              $temp_ref_bam \
              $fastq_dir/$sample.somatic-sniper.vcf
#
echo REMOVE GENOME TMP FOLDER
    rm -rf /tmp/$user/$sample 
#
echo END END END # END END END
